# Supplementary material for: A Supportive Role of Mesenchymal Stem Cells on Insulin-Producing Langerhans Islets with a Specific Emphasis on The Secretome
Source: Biomedicines. 2023 Sep 18;11(9):2558. doi: 10.3390/biomedicines11092558 (PMC10527322; doi:10.3390/biomedicines11092558)
Supplement: Supplementary file 1 [file biomedicines-11-02558-s001.zip]

Archive with 1 entries (1 files):
- biomedicines-2587247-supplementary material-updated.pdf
